# Supplementary material for: Who can pass the urban filter? A multi-taxon approach to disentangle pollinator trait–environmental relationships
Source: Oecologia. 2022 May 4;199(1):165–79. doi: 10.1007/s00442-022-05174-z (PMC9120122; doi:10.1007/s00442-022-05174-z)
Supplement: Supplementary file 1 — Supplementary file1 (XLSX 19 KB) [file 442_2022_5174_MOESM1_ESM.xlsx]

## Sheet: Bees
Bee species	Caught individuals	Nesting behavior	Sociality	Diet	Active Flight Time (number of months)	Bodysize
Andrena alfkenella	1	endogeic	solitary	polylectic	4	6.5
Andrena argentata	19	endogeic	solitary	polylectic	4.5	9
Andrena barbilabris	2	endogeic	solitary	polylectic	4.3	11.5
Andrena bimaculata	1	endogeic	solitary	polylectic	4	13.5
Andrena cineraria	1	endogeic	solitary	polylectic	2	14
Andrena denticulata	1	endogeic	solitary	oligolectic	1.6	11
Andrena dorsata	11	endogeic	solitary	polylectic	3	9.5
Andrena flavipes	44	endogeic	solitary	polylectic	4.6	12
Andrena haemorrhoa	2	endogeic	solitary	polylectic	2.3	11
Andrena helvola	1	endogeic	solitary	polylectic	2	11.5
Andrena nigroaenea	8	endogeic	solitary	polylectic	2	14
Adrena nigrospina	4	endogeic	solitary	polylectic	4.5	14
Andrena nitida	14	endogeic	solitary	polylectic	1.8	15
Andrena semilaevis	1	endogeic	solitary	polylectic	1.8	6.5
Andrena subopaca	13	endogeic	solitary	polylectic	3.5	7
Andrena tibialis	1	endogeic	solitary	polylectic	4	14
Anthidium punctatum	1	endogeic / hypergeic	solitary	polylectic	2.3	8.5
Anthophora furcata	2	hypergeic	solitary	oligolectic	1.8	11.5
Bombus bohemicus	3	cleptoparasitic	kleptoparasitic	/	5.5	24
Bombus hortorum	2	endogeic / hypergeic	social	polylectic	5.5	19.5
Bombus hypnorum	5	hyper	social	polylectic	5.3	18.5
Bombus lapidarius	15	endogeic / hypergeic	social	polylectic	6.6	21
Bombus lucorum	3	endogeic	social	polylectic	5.5	19.5
Bombus pascuorum	23	endogeic / hypergeic	social	polylectic	7.5	16.5
Bombus pratorum	9	hypergeic	social	polylectic	4.5	16
Bombus ruderarius	1	hypergeic	social	polylectic	4.8	17
Bombus rupestris	26	cleptoparasitic	kleptoparasitic	/	4	20
Bombus soroeensis	2	endogeic	social	polylectic	5.3	16
Bombus sylvarum	1	endogeic / hypergeic	social	polylectic	7	17
Bombus sylvestris	3	cleptoparasitic	social	/	4.5	15
Bombus terrestris	67	endogeic	social	polylectic	7	21.5
Bombus vestalis	6	cleptoparasitic	kleptoparasitic	/	4.5	21
Chelostoma rapunculi	1	hypergeic	solitary	oligolectic	2.5	9
Coelioxys conica	2	cleptoparasitic	kleptoparasitic	/	1.8	11.5
Dasypoda hirtipes	21	endogeic	solitary	oligolectic	2	14
Halictus confusus	3	endogeic	social	polylectic	5.5	7
Halictus rubicundus	11	endogeic	solitary / social	polylectic	5.3	10.5
Halictus sexcinctus	6	endogeic	solitary	polylectic	4.8	14.5
Halictus subauratus	5	endogeic	social	polylectic	5.5	7.5
Halictus submediterraneus	2	endogeic	social	polylectic	5.5	5.5
Halictus tumulorum	17	hypergeic	social	polylectic	5	7
Heriades crenulatus	3	hypergeic	solitary	oligolectic	2.6	6.5
Heriades truncorum	3	hypergeic	solitary	oligolectic	3.5	6.5
Hoplitis adunca	6	hypergeic	solitary	oligolectic	3.5	12
Hoplitis anthocopoides	1	hypergeic	solitary	oligolectic	1.5	9.5
Hoplitis leucomelana	2	hypergeic	solitary	polylectic	2.3	8
Hylaeus angustatus	1	hypergeic	solitary	polylectic	3.5	5.5
Hylaeus brevicornis	1	hypergeic	solitary	polylectic	3.3	5
Hylaeus communis	46	hypergeic	solitary	polylectic	4.5	6.5
Hylaeus confusus	3	hypergeic	solitary	polylectic	5	7
Hylaeus dilatatus	3	hypergeic	solitary	polylectic	4	6.5
Hylaeus gredleri	8	hypergeic	solitary	polylectic	4	5.5
Hylaeus hyalinatus	20	hypergeic	solitary	polylectic	3.6	6.5
Hylaeus punctatus	1	hypergeic	solitary	polylectic	2.8	5.5
Hylaeus signatus	1	hypergeic	solitary	oligolectic	3.6	8
Hylaeus sinuatus	1	hypergeic	solitary	polylectic	2.3	5.5
Lasioglossum aeratum	6	endogeic	social	polylectic	4.3	5
Lasioglossum albipes	1	endogeic	social	polylectic	5.5	8
Lasioglossum brevicorne	1	endogeic	social	oligolectic	6	6.5
Lasioglossum calceatum	95	endogeic	social	polylectic	7.5	8.5
Lasioglossum fulvicorne	1	endogeic	solitary	polylectic	4.8	6.5
Lasioglossum laticeps	51	endogeic	social	polylectic	6	6.5
Lasioglossum leucopus	1	endogeic	solitary	polylectic	5.5	5
Lasioglossum leucozonium	18	endogeic	solitary	polylectic	6.5	9
Lasioglossum lucidulum	25	endogeic	solitary	polylectic	5	4.5
Lasioglossum monstrificum	7	endogeic	solitary	polylectic	6	6.5
Lasioglossum morio	139	endogeic	social	polylectic	6	5.5
Lasioglossum pauxillum	19	endogeic	social	polylectic	5.8	5.5
Lasioglossum quadrinotatum	2	endogeic	solitary	polylectic	6	7
Lasioglossum setulosum	2	endogeic	unknown	polylectic	6	5
Lasioglossum sexnotatum	1	endogeic	solitary	polylectic	6	10.5
Lasioglossum sexstrigatum	30	endogeic	solitary	polylectic	6	6.5
Lasioglossum villosulum	2	endogeic	solitary	polylectic	7	6.5
Macropis europaea	1	endogeic	solitary	oligolectic	2.3	8.5
Megachile circumcincta	6	endogeic / hypergeic	solitary	polylectic	2.6	12
Megachile ligniseca	7	hypergeic	solitary	polylectic	2.3	14
Megachile maritima	1	endogeic	solitary	polylectic	2.5	14.5
Megachile rotundata	2	hypergeic	solitary	polylectic	1.8	8.5
Megachile versicolor	2	endogeic / hypergeic	solitary	polylectic	4.3	11.5
Megachile willughbiella	1	endogeic / hypergeic	solitary	polylectic	2.3	13.5
Melecta albifrons	2	cleptoparasitic	kleptoparasitic	/	1.8	13
Melitta leporina	1	endogeic	solitary	oligolectic	1.5	11.5
Nomada alboguttata	1	cleptoparasitic	kleptoparasitic	/	4.8	8
Nomada flavoguttata	1	cleptoparasitic	kleptoparasitic	/	5	6
Nomada flavopicta	1	cleptoparasitic	kleptoparasitic	/	1.8	9.5
Nomada lathburiana	1	cleptoparasitic	kleptoparasitic	/	2.6	11
Nomada moeschleri	4	cleptoparasitic	kleptoparasitic	/	1.8	9.5
Nomada panzeri	3	cleptoparasitic	kleptoparasitic	/	2.6	10.5
Nomada ruficornis	3	cleptoparasitic	kleptoparasitic	/	1.5	10
Osmia bicolor	1	hypergeic	solitary	polylectic	3	10.5
Osmia bicornis	15	hypergeic	solitary	polylectic	2.5	10
Osmia brevicornis	1	hypergeic	solitary	oligolectic	3.3	11
Osmia mustelina	2	hypergeic	solitary	polylectic	1.8	13.5
Panurgus calcaratus	4	endogeic	solitary	oligolectic	2.5	8
Sphecodes albilabris	3	cleptoparasitic	kleptoparasitic	/	3.1	12.5
Sphecodes crassus	1	cleptoparasitic	kleptoparasitic	/	5	6.5
Sphecodes ferruginatus	1	cleptoparasitic	kleptoparasitic	/	5	7.5
Sphecodes longulus	3	cleptoparasitic	kleptoparasitic	/	6	5.25
Sphecodes miniatus	1	cleptoparasitic	kleptoparasitic	/	6	5.5
Spheocdes monilicornis	3	cleptoparasitic	kleptoparasitic	/	6	8.5
Sphecodes niger	1	cleptoparasitic	kleptoparasitic	/	6	5.5
Sphecodes pellucidus	1	cleptoparasitic	kleptoparasitic	/	7.3	9
Sphecodes puncticeps	2	cleptoparasitic	kleptoparasitic	/	6	6
Stelis breviuscula	2	cleptoparasitic	kleptoparasitic	/	3	5.5
Systropha curvicornis	11	endogeic	solitary	oligolectic	2	8.5
Tetraloniella dentata	1	endogeic	solitary	oligolectic	2	13

## Sheet: Hoverflies
Hoverfly species	Caught individuals	Body size (mm)	Active flight time (number of months)	Migratory status	Larval foodtype
Cheilosia vernalis	1	6.5	7	0	phytophagous
Chrysotoxum bicinctum	1	11	5	0	zoophagous
Chrysotoxum festivum	3	13.5	5	0	zoophagous
Chrysotoxum verralli	4	12	3	0	zoophagous
Dasysyrphus albostriatus	4	10	6	1	zoophagous
Didea intermedia	1	10	5	0	zoophagous
Episyrphus balteatus	62	10	10	1	zoophagous
Eristalinus sepulchralis	5	8.5	6	0	aquatic saprophagous
Eristalis abusiva	1	10	6	0	aquatic saprophagous
Eristalis arbustorum	192	10.5	7	1	aquatic saprophagous
Eristalis intricaria	1	12.5	5	0	aquatic saprophagous
Eristalis nemorum	1	12	6	1	aquatic saprophagous
Eristalis similis	7	15	6	0	aquatic saprophagous
Eristalis tenax	5	15	10	1	aquatic saprophagous
Ferdinandea cuprea	1	9.5	6	0	terrestrial saprophagous
Helophilus pendulus	245	12	7	1	aquatic saprophagous
Helophilus trivittatus	610	15.5	6	1	aquatic saprophagous
Melanostoma mellinum	25	6	7	1	zoophagous
Melanostoma scalare	1	8	7	0	zoophagous
Merodon equestris	13	15	3	0	phytophagous
Myathropa florea	27	12	5	0	terrestrial saprophagous
Pipiza festiva	1	9	6	0	zoophagous
Scaeva selenitica	3	14	7	1	zoophagous
Sericomyia silentis	1	16	6	0	aquatic saprophagous
Sphaerophoria batava	2	8.5	5	0	zoophagous
Sphaerophoria scripta	19	10	6	1	zoophagous
Syritta pipiens	1	8	9	0	terrestrial saprophagous
Syrphus ribesii	2	11.5	7	1	zoophagous
Syrphus vitripennis	2	10	6	1	zoophagous
Volucella inanis	1	16	4	1	terrestrial saprophagous
Xylota segnis	4	11	7	0	terrestrial saprophagous
